# Supplementary material for: Autophagy‐Independent Function of ATG‐18 Is Essential for Gonadal Longevity in Caenorhabditis elegans
Source: Aging Cell. 2026 Mar 29;25(4):e70454. doi: 10.1111/acel.70454 (PMC13092510; doi:10.1111/acel.70454)
Supplement: Supplementary file 1 — Table S1: C. elegans strains. [file ACEL-25-e70454-s001.xlsx]

## Sheet: Sheet1
Table S1
Strain name	Genotype	Note
	N2 (WT)
CB4037	glp-1(e2141) III
TU3401	sid-1(pk3321) V; uIs69 [pCFJ90 (myo-2p::mCherry) + unc-119p::sid-1].
SHU47	glp-1(e2141) III; sid-1(pk3321) V; uIs69 [pCFJ90 (myo-2p::mCherry) + unc-119p::sid-1].
MAH677	sid-1(qt9) V; sqIs71[rgef-1p::GFP + rgef-1p::sid-1].	From Hansen Lab
SHU97	glp-1(e2141) III; sid-1(qt9) V; sqIs71[rgef-1p::GFP + rgef-1p::sid-1].	Established in this work
VP303	rde-1(ne219) V; kbIs7[nhx-2p::rde-1 + rol-6(su1006)].
SHU48	glp-1(e2141)III; rde-1(ne219) V; kbIs7[nhx-2p::rde-1 + rol-6(su1006)].
NR222	rde-1(ne219) V; kzIs9[(pKK1260) lin-26p::NLS::GFP + (pKK1253) lin-26p::rde-1 + rol-6(su1006)].
SHU49	glp-1(e2141)III; rde-1(ne219) V; kzIs9[(pKK1260) lin-26p::NLS::GFP + (pKK1253) lin-26p::rde-1 + rol-6(su1006)].
NR350	rde-1(ne219) V; kzIs20 [hlh-1p::rde-1 + sur-5p::NLS::GFP].
SHU50	glp-1(e2141)III; rde-1(ne219) V; kzIs20 [hlh-1p::rde-1 + sur-5p::NLS::GFP].
SHU98	glp-1(e2141) III; atg-18(gk378) V.	Established in this work
SHU99	glp-1(e2141) III; atg-18(gk378) V; sqIs25[atg-18p::atg-18::GFP + rol-6(su1006)].	Established in this work
SHU92	glp-1(e2141) III; atg-18(gk378) V; dkIs1083[rab-3p::atg-18::GFP::atg-18 utr, unc-119(+)] ; unc-119(ed3).	Established in this work
SHU149	glp-1(e2141) unc-119(ed3)III; atg-18(gk378) V; dkIs1083 [rab-3p::atg-18::GFP::atg-18 utr, unc-119(+)]; nakEx35[ges-1p::atg-18::GFP, myo-2p::mCherry]	Established in this work
SHU89	glp-1(e2141) III; atg-18(gk378) V; nakEx35[ges-1p::atg-18::GFP, myo-2p::mCherry].	Established in this work
SHU53	glp-1(e2141)III; sid-1(pk3321) V; uIs69 [pCFJ90 (myo-2p::mCherry) + unc-119p::sid-1]; sqIs24[rgef-1p::gfp::lgg-1 + unc-122p::rfp].
SHU100	glp-1(e2141)III; rde-1(ne219) V; kbIs7[nhx-2p::rde-1 + rol-6(su1006)]; ttTi5605 II; unc-119(ed3) III; uwaEx2 [vha-6p::CERULEAN-VENUS::lgg-1 + unc-119(+)].	Established in this work
SHU139	glp-1(e2141)III; rde-1(ne219) V; kzIs20[hlh-1p::rde-1 + sur-5p::NLS::GFP]; uwaSi5[myo-3p::CERULEAN-VENUS::lgg-1 + unc-119(+)]; unc-119(ed3).	Established in this work
MAH247	sqIs25 [atg-18p::atg-18::GFP + rol-6(su1006)].
SHU101	glp-1(e2141) III; sqIs25 [atg-18p::atg-18::GFP + rol-6(su1006)].	Established in this work
SHU132	glp-1(e2141)III; sqIs25[atg-18p::atg-18::GFP + rol-6(su1006)]; vkEx1093[nhx-2p::mCherry::lgg-1]
NL2099	rrf-3(pk1426) II.
SHU69	glp-1(e2141) III; rrf-3(pk1426) II.	Established in this work
CG1367	pck-2(rg551[pck-2::YFP]) I; him-5(e1490) V.
SHU79	glp-1(e2141) III; pck-2(rg551[pck-2::YFP]) I; him-5(e1490) V.	Established in this work
SHU130	pck-2(rg551[pck-2::YFP])I; glp-1(e2141)III; vkEx1093[nhx-2p::mCherry::lgg-1]	Established in this work
SHU144	pck-2(rg551[pck-2::YFP])I; nakEx40/41[atg-18p::atg-18::mcherry; myo-3p::CFP]	Established in this work
SHU146	pck-2(rg551[pck-2::YFP])I; glp-1(e2141)III; nakEx40[atg-18p::atg-18::mcherry; myo-3p::CFP]	Established in this work
ZB4912	bzIs191[Ppck-2gfp Pmec-4mCherry].	From Driscoll Lab
ZB4913	bzIs192[Ppck-2pck-2::gfp Pmec-4mCherry].	From Driscoll Lab
