# Supplementary material for: Autophagy‐Independent Function of ATG‐18 Is Essential for Gonadal Longevity in Caenorhabditis elegans
Source: Aging Cell. 2026 Mar 29;25(4):e70454. doi: 10.1111/acel.70454 (PMC13092510; doi:10.1111/acel.70454)
Supplement: Supplementary file 2 — Table S2: Primers. [file ACEL-25-e70454-s002.xlsx]

## Sheet: Sheet1
Table S2
Primer name	Sequence	Purpose
ama-1 fw	GGATGGAATGTGGGTTGAGA	qRT-PCR
ama-1 rv	CGGATTCTTGAATTTCGCGC	qRT-PCR
cdc-42 fw	CTGCTGGACAGGAAGATTACG	qRT-PCR
cdc-42 rv	CTCGGACATTCTCGAATGAAG	qRT-PCR
atg-18 fw	GAGGCGCGGCAAAAAGT	qRT-PCR
atg-18 rv	CGTCCATATTCGGAACCGATT	qRT-PCR
atg-18-2 fw	AAAGTGCCGAAGCAAGCAA	qRT-PCR
atg-18-2 rv	ATTGGTGGGAAGTCATCAGGAT	qRT-PCR
pck-2 fw	CATGGGAACACGGAGTCTTCA	qRT-PCR
pck-2 rv	GGCCGCAGCGGTAGCT	qRT-PCR
gst-36 fw	ATAATGGCCTGCTCCTTGGA	qRT-PCR
gst-36 rv	TTTCAGCCGCAAAAACATCA	qRT-PCR
K11H3.3 fw	CCGGAGCCAAGCCTCTGT	qRT-PCR
K11H3.3 rv	ACGAACCGTCTTCTCTGAAGGT	qRT-PCR
T22B7.7 fw	GCGACTGTCAATGTGATTCAGAA	qRT-PCR
T22B7.7 rv	GAGTGACGCGAAAACCAGTCT	qRT-PCR
atg-18(gk378) fw	CGATGGATCTCACTTGACACTTACC	Genotyping
atg-18(gk378) rv	CGATCCATTTGTCTGTAAACGCTC	Genotyping
