# Supplementary material for: Autophagy‐Independent Function of ATG‐18 Is Essential for Gonadal Longevity in Caenorhabditis elegans
Source: Aging Cell. 2026 Mar 29;25(4):e70454. doi: 10.1111/acel.70454 (PMC13092510; doi:10.1111/acel.70454)
Supplement: Supplementary file 3 — Table S3: Lifespan analysis. [file ACEL-25-e70454-s005.xlsx]

## Sheet: Sheet1
Table S3
Strain	Treatment /RNAi	Median Lifespan	Median difference from control	Animals (dead/total)	Max Lifespan	Max difference from control	P-value	Reference control	Comments
atg-18 (1st) or atg-2 (1st) RNAi in glp-1 mutants
N2	luci	21	-	79/120	28	-	-	-	Fig. 1B and 2C
N2	atg-18i	18	-0.142857	68/120	25	-0.107143	0.000273	vs N2 luci	Fig. 1B
N2	atg-2i	21	0	74/120	32	0.142857	0.482002	vs N2 luci	Fig. 2C
glp-1	luci	28	0.333333	82/120	46	0.642857	< 0.0001	vs N2 luci	Fig. 1B and 2C
glp-1	atg-18i	14	-0.5	76/120	23	-0.5	< 0.0001	vs glp-1 luci	Fig. 1B
glp-1	atg-2i	21	-0.25	87/120	32	-0.304348	< 0.0001	vs glp-1 luci	Fig. 2C
atg-18 (2nd) or atg-2 (2nd) RNAi in glp-1 mutants
N2	luci	23	-	61/120	31	-	-	-
N2	atg-18i	17	-0.26087	74/120	25	-0.193548	< 0.0001	vs N2 luci
N2	atg-2i	23	0	69/120	34	0.0967742	0.86832	vs N2 luci
glp-1	luci	28	0.217391	83/120	43	0.387097	< 0.0001	vs N2 luci
glp-1	atg-18i	20	-0.285714	82/120	25	-0.418605	< 0.0001	vs glp-1 luci
glp-1	atg-2i	23	-0.178571	76/120	36	-0.162791	< 0.0001	vs glp-1 luci
atg-18 (3rd) or atg-2 (3rd) RNAi in glp-1 mutants
N2	luci	23	-	89/120	34	-	-	-
N2	atg-18i	20	-0.130435	89/120	25	-0.264706	< 0.0001	vs N2 luci
N2	atg-2i	25	0.0869565	84/120	34	0	< 0.0001	vs N2 luci
glp-1	luci	36	0.565217	91/120	50	0.470588	< 0.0001	vs N2 luci
glp-1	atg-18i	17	-0.527778	100/120	23	-0.54	< 0.0001	vs glp-1 luci
glp-1	atg-2i	20	-0.444444	108/120	38	-0.24	< 0.0001	vs glp-1 luci
unc-51 (1st), epg-6 (1st) or bec-1 (1st) RNAi in glp-1 mutants
N2	luci	21	-	79/120	28	-	-	-	Fig. S5A
N2	unc-51i	18	-0.142857	85/120	30	0.0714286	0.010367	vs N2
N2	epg-6i	21	0	87/120	30	0.0714286	0.224874	vs N2	Fig. S5A
N2	bec-1i	21	0	77/120	28	0	0.785829	vs N2
glp-1	luci	28	0.333333	82/120	46	0.642857	< 0.0001	vs N2	Fig. S5A
glp-1	unc-51i	21	-0.25	85/120	32	-0.304348	< 0.0001	vs glp-1
glp-1	epg-6i	21	-0.25	76/120	30	-0.347826	< 0.0001	vs glp-1	Fig. S5A
glp-1	bec-1i	18	-0.357143	73/120	36	-0.217391	< 0.0001	vs glp-1
unc-51 (2nd), epg-6 (2nd) or bec-1 (2nd) RNAi in glp-1 mutants
N2	luci	23	-	73/120	35	-	-	-	Fig. 2B
N2	unc-51i	19	-0.173913	82/120	33	-0.0571429	0.040057	vs N2
N2	epg-6i	21	-0.0869565	84/120	37	0.0571429	0.996793	vs N2
N2	bec-1i	21	-0.0869565	81/120	37	0.0571429	0.819659	vs N2	Fig. 2B
glp-1	luci	30	0.304348	89/120	49	0.4	< 0.0001	vs N2	Fig. 2B
glp-1	unc-51i	23	-0.233333	83/120	40	-0.183673	< 0.0001	vs glp-1
glp-1	epg-6i	23	-0.233333	74/120	40	-0.183673	< 0.0001	vs glp-1
glp-1	bec-1i	23	-0.233333	78/120	40	-0.183673	< 0.0001	vs glp-1	Fig. 2B
unc-51 (3rd), epg-6 (3rd) or bec-1 (3rd) RNAi in glp-1 mutants
N2	luci	19	-	74/120	28	-	-	-	Fig. 2A
N2	unc-51i	19	0	76/120	30	0.0714286	0.477897	vs N2	Fig. 2A
N2	epg-6i	21	0.105263	78/120	33	0.178571	0.000125	vs N2
N2	bec-1i	19	0	84/120	33	0.178571	0.680328	vs N2
glp-1	luci	26	0.368421	90/120	44	0.571429	< 0.0001	vs N2	Fig. 2A
glp-1	unc-51i	19	-0.269231	82/120	33	-0.25	< 0.0001	vs glp-1	Fig. 2A
glp-1	epg-6i	19	-0.269231	89/120	40	-0.0909091	< 0.0001	vs glp-1
glp-1	bec-1i	23	-0.115385	92/120	37	-0.159091	< 0.0001	vs glp-1
neuronal atg-18 (1st) or atg-2 (1st) RNAi in glp-1 mutants
TU3401	luci	14	-	111/120	23	-	-	-	Fig. 1C
TU3401	atg-18i	14	0	75/120	22	-0.0434783	0.403981	vs TU3401 luci	Fig. 1C
TU3401	atg-2i	14	0	83/120	23	0	0.482656	vs TU3401 luci
glp-1; TU3401	luci	27	0.928571	83/120	46	1	< 0.0001	vs TU3401 luci	Fig. 1C
glp-1; TU3401	atg-18i	16	-0.407407	64/120	27	-0.413043	< 0.0001	vs glp-1; TU3401 luci	Fig. 1C
glp-1; TU3401	atg-2i	25	-0.0740741	96/120	49	0.0652174	0.493387	vs glp-1; TU3401 luci
neuronal atg-18 (2nd) or atg-2 (2nd) RNAi in glp-1 mutants
TU3401	luci	14	-	111/120	28	-	-	-	Fig. 2F
TU3401	atg-18i	11	-0.214286	114/120	21	-0.25	0.044606	vs TU3401 luci
TU3401	atg-2i	14	0	102/120	23	-0.178571	0.752978	vs TU3401 luci	Fig. 2F
glp-1; TU3401	luci	25	0.785714	95/120	56	1	< 0.0001	vs TU3401 luci	Fig. 2F
glp-1; TU3401	atg-18i	14	-0.44	111/120	23	-0.589286	< 0.0001	vs glp-1; TU3401 luci
glp-1; TU3401	atg-2i	23	-0.08	84/120	46	-0.178571	0.089361	vs glp-1; TU3401 luci	Fig. 2F
neuronal atg-18 (3rd) or epg-6 (1st) RNAi in glp-1 mutants
TU3401	luci	11	-	87/120	22	-	-	-
TU3401	atg-18i	11	0	79/120	22	0	0.893095	vs TU3401 luci
TU3401	epg-6i	13	0.181818	77/120	29	0.318182	0.001288	vs TU3401 luci
glp-1; TU3401	luci	27	1.45455	110/120	50	1.27273	< 0.0001	vs TU3401 luci
glp-1; TU3401	atg-18i	15	-0.444444	107/120	25	-0.5	< 0.0001	vs glp-1; TU3401 luci
glp-1; TU3401	epg-6i	25	-0.0740741	99/120	54	0.08	0.052154	vs glp-1; TU3401 luci
neuronal bec-1 (1st) RNAi in glp-1 mutants
TU3401	luci	12	-	91/120	30	-	-	-	Fig. 2E
TU3401	bec-1i	12	0	91/120	30	0	1	vs TU3401 luci	Fig. 2E
glp-1; TU3401	luci	24	1	105/120	43	0.433333	< 0.0001	vs TU3401 luci	Fig. 2E
glp-1; TU3401	bec-1i	26	0.0833333	101/120	45	0.0465116	0.183193	vs glp-1; TU3401 luci	Fig. 2E
neuronal bec-1 (2nd) RNAi in glp-1 mutants
TU3401	luci	15	-	91/120	30	-	-	-
TU3401	bec-1i	15	0	83/120	25	-0.166667	0.339748	vs TU3401 luci
glp-1; TU3401	luci	32	1.13333	97/120	59	0.966667	< 0.0001	vs TU3401 luci
glp-1; TU3401	bec-1i	27	-0.15625	103/120	53	-0.101695	0.006163	vs glp-1; TU3401 luci
neuronal unc-51 (1st) RNAi in glp-1 mutants
TU3401	luci	11	-	89/120	22	-	-	-	Fig. 2D
TU3401	unc-51i	10	-0.0909091	81/120	22	0	0.342993	vs TU3401 luci	Fig. 2D
glp-1; TU3401	luci	18	0.636364	99/120	37	0.681818	< 0.0001	vs TU3401 luci	Fig. 2D
glp-1; TU3401	unc-51i	18	0	95/120	41	0.108108	0.191608	vs glp-1; TU3401 luci	Fig. 2D
neuronal unc-51 (2nd) or epg-6 (2nd) RNAi in glp-1 mutants
TU3401	luci	14	-	100/120	30	-	-	-
TU3401	unc-51i	18	0.285714	107/120	30	0	0.063286	vs TU3401 luci
TU3401	epg-6i	18	0.285714	109/120	32	0.0666667	0.001197	vs TU3401 luci
glp-1; TU3401	luci	37	1.64286	95/120	56	0.866667	< 0.0001	vs TU3401 luci
glp-1; TU3401	unc-51i	32	-0.135135	110/120	51	-0.0892857	0.000115	vs glp-1; TU3401 luci
glp-1; TU3401	epg-6i	30	-0.189189	105/120	49	-0.125	7e-05	vs glp-1; TU3401 luci
neuronal epg-6 (3rd) RNAi in glp-1 mutants
TU3401	luci	11	-	101/120	25	-	-	-	Fig. S5B
TU3401	epg-6i	16	0.454545	110/120	30	0.2	0.000728	vs TU3401 luci	Fig. S5B
glp-1; TU3401	luci	25	1.27273	101/120	49	0.96	< 0.0001	vs TU3401 luci	Fig. S5B
glp-1; TU3401	epg-6i	28	0.12	105/120	46	-0.0612245	0.705408	vs glp-1; TU3401 luci	Fig. S5B
neuronal pck-2 (1st) RNAi using MAH677 strains in glp-1 mutants
MAH677	luci	21	-	86/120	31	-	-	-	Fig. S8C
MAH677	pck-2i	21	0	84/120	27	-0.129032	0.936283	vs MAH677 luci	Fig. S8C
glp-1; MAH677	luci	27	0.285714	86/120	40	0.290323	< 0.0001	vs MAH677 luci	Fig. S8C
glp-1; MAH677	pck-2i	27	0	82/120	38	-0.05	0.866941	vs glp-1; MAH677 luci	Fig. S8C
neuronal atg-18 (1st) or tbh-1 (1st) RNAi using MAH677 strains in glp-1 mutants
MAH677	luci	21	-	86/120	31	-	-	-	Fig. S1 and S7D
MAH677	atg-18i	21	0	100/120	29	-0.0645161	0.060017	vs MAH677 luci	Fig. S1
MAH677	tbh-1i	21	0	78/120	27	-0.129032	< 0.0001	vs MAH677 luci	Fig. S7D
glp-1; MAH677	luci	27	0.285714	100/120	50	0.612903	< 0.0001	vs MAH677 luci	Fig. S1 and S7D
glp-1; MAH677	atg-18i	21	-0.222222	85/120	38	-0.24	< 0.0001	vs glp-1; MAH677 luci	Fig. S1
glp-1; MAH677	tbh-1i	27	0	88/120	40	-0.2	0.914577	vs glp-1; MAH677 luci	Fig. S7D
neuronal atg-18 (2nd), pck-2 (2nd), or tbh-1 (2nd) RNAi using MAH677 strains in glp-1 mutants
MAH677	luci	16	-	88/120	32	-	-	-
MAH677	atg-18i	16	0	78/120	30	-0.0625	0.3854	vs MAH677 luci
MAH677	pck-2i	16	0	84/120	32	0	0.519935	vs MAH677 luci
MAH677	tbh-1i	16	0	71/120	25	-0.21875	0.51345	vs MAH677 luci
glp-1; MAH677	luci	28	0.75	89/120	49	0.53125	< 0.0001	vs MAH677 luci
glp-1; MAH677	atg-18i	21	-0.25	83/120	34	-0.306122	< 0.0001	vs glp-1; MAH677 luci
glp-1; MAH677	pck-2i	28	0	93/120	51	0.0408163	0.853597	vs glp-1; MAH677 luci
glp-1; MAH677	tbh-1i	30	0.0714286	76/120	49	0	0.362603	vs glp-1; MAH677 luci
neuronal atg-18 (3rd) RNAi using MAH677 strains in glp-1 mutants
MAH677	luci	16	-	83/120	30	-	-	-
MAH677	atg-18i	18	0.125	85/120	34	0.133333	0.049134	vs MAH677 luci
glp-1; MAH677	luci	30	0.875	86/120	49	0.633333	< 0.0001	vs MAH677 luci
glp-1; MAH677	atg-18i	25	-0.166667	96/120	39	-0.204082	< 0.0001	vs glp-1; MAH677 luci
intestinal atg-18 (1st) or atg-2 (1st) RNAi in glp-1 mutants
VP303	luci	18	-	70/120	28	-	-	-	Fig. 2I
VP303	atg-18i	18	0	77/120	30	0.0714286	0.015722	vs VP303 luci
VP303	atg-2i	18	0	88/120	30	0.0714286	0.266403	vs VP303 luci	Fig. 2I
glp-1; VP303	luci	21	0.166667	76/120	42	0.5	< 0.0001	vs VP303 luci	Fig. 2I
glp-1; VP303	atg-18i	18	-0.142857	71/120	32	-0.238095	0.114725	vs glp-1; VP303 luci
glp-1; VP303	atg-2i	23	0.0952381	51/120	42	0	< 0.0001	vs glp-1; VP303 luci	Fig. 2I
intestinal atg-18 (2nd) or atg-2 (2nd) RNAi in glp-1 mutants
VP303	luci	18	-	70/120	22	-	-	-	Fig. 1D
VP303	atg-18i	18	0	88/120	27	0.227273	0.266403	vs VP303 luci	Fig. 1D
VP303	atg-2i	15	-0.166667	77/120	25	0.136364	0.015722	vs VP303 luci
glp-1; VP303	luci	20	0.111111	77/120	34	0.545455	< 0.0001	vs VP303 luci	Fig. 1D
glp-1; VP303	atg-18i	20	0	51/120	39	0.147059	0.093287	vs glp-1; VP303 luci	Fig. 1D
glp-1; VP303	atg-2i	20	0	71/120	39	0.147059	< 0.0001	vs glp-1; VP303 luci
intestinal atg-18 (3rd), unc-51 (1st) RNAi in glp-1 mutants
VP303	luci	17	-	83/120	24	-	-	-	Fig. 2G
VP303	atg-18i	17	0	93/120	24	0	0.589731	vs VP303 luci
VP303	unc-51i	17	0	90/120	24	0	0.737315	vs VP303 luci	Fig. 2G
glp-1; VP303	luci	19	0.117647	97/120	38	0.583333	< 0.0001	vs VP303 luci	Fig. 2G
glp-1; VP303	atg-18i	21	0.105263	78/120	35	-0.0789474	0.142894	vs glp-1; VP303 luci
glp-1; VP303	unc-51i	26	0.368421	55/120	38	0	0.000251	vs glp-1; VP303 luci	Fig. 2G
intestinal bec-1 (1st) RNAi in glp-1 mutants
VP303	luci	17	-	82/120	23	-	-	-	Fig. 2H
VP303	bec-1i	17	0	80/120	25	0.0869565	0.195957	vs VP303 luci	Fig. 2H
glp-1; VP303	luci	27	0.588235	85/120	41	0.782609	< 0.0001	vs VP303 luci	Fig. 2H
glp-1; VP303	bec-1i	27	0	98/120	39	-0.0487805	0.193053	vs glp-1; VP303 luci	Fig. 2H
intestinal bec-1 (2nd) RNAi in glp-1 mutants
VP303	luci	15	-	90/120	28	-	-	-
VP303	bec-1i	16	0.0666667	82/120	28	0	0.053227	vs VP303 luci
glp-1; VP303	luci	18	0.2	70/120	38	0.357143	< 0.0001	vs VP303 luci
glp-1; VP303	bec-1i	18	0	79/120	33	-0.131579	0.706805	vs glp-1; VP303 luci
intestinal unc-51 (2nd) or epg-6 (1st) RNAi in glp-1 mutants
VP303	luci	17	-	82/120	21	-	-	-	Fig. S5C
VP303	unc-51i	17	0	78/120	24	0.142857	0.31059	vs VP303 luci
VP303	epg-6i	17	0	75/120	24	0.142857	0.254647	vs VP303 luci	Fig. S5C
glp-1; VP303	luci	21	0.235294	70/120	38	0.809524	< 0.0001	vs VP303 luci	Fig. S5C
glp-1; VP303	unc-51i	21	0	67/120	33	-0.131579	0.59138	vs glp-1; VP303 luci
glp-1; VP303	epg-6i	24	0.142857	62/120	40	0.0526316	0.467193	vs glp-1; VP303 luci	Fig. S5C
intestinal epg-6 (2nd) RNAi in glp-1 mutants
VP303	luci	18	-	85/120	30	-	-	-
VP303	epg-6i	18	0	84/120	28	-0.0666667	0.380165	vs VP303 luci
glp-1; VP303	luci	23	0.277778	81/120	39	0.3	< 0.0001	vs VP303 luci
glp-1; VP303	epg-6i	25	0.0869565	73/120	42	0.0769231	0.048429	vs glp-1; VP303 luci
intestinal pck-2 (1st) or tbh-1 (1st) RNAi in glp-1 mutants
VP303	luci	18	-	101/120	30	-	-	-	Fig. 5B
VP303	pck-2i	18	0	89/120	27	-0.1	0.740152	vs VP303 luci	Fig. 5B
glp-1; VP303	luci	24	0.333333	93/120	39	0.3	< 0.0001	vs VP303 luci	Fig. 5B
glp-1; VP303	pck-2i	18	-0.25	66/120	30	-0.230769	0.740152	vs glp-1; VP303 luci	Fig. 5B
intestinal pck-2 (2nd) RNAi in glp-1 mutants
VP303	luci	14	-	89/120	23	-	-	-
VP303	pck-2i	16	0.142857	83/120	21	-0.0869565	0.405816	vs VP303 luci
glp-1; VP303	luci	18	0.285714	84/120	35	0.521739	< 0.0001	vs VP303 luci
glp-1; VP303	pck-2i	16	-0.111111	83/120	28	-0.2	0.008235	vs glp-1; VP303 luci
intestinal pck-2 (3rd) RNAi in glp-1 mutants
VP303	luci	14	-	80/120	23	-	-	-
VP303	pck-2i	16	0.142857	76/120	23	0	0.466001	vs VP303 luci
glp-1; VP303	luci	18	0.285714	67/120	42	0.826087	< 0.0001	vs VP303 luci
glp-1; VP303	pck-2i	18	0	73/120	37	-0.119048	0.015258	vs glp-1; VP303 luci
intestinal pck-2 (1st) or tbh-1 (1st) RNAi in glp-1 mutants
VP303	luci	16	-	89/120	30	-	-	-	Fig.S7E
VP303	tbh-1i	16	0	90/120	27	-0.1	0.161507	vs VP303 luci	Fig.S7E
glp-1; VP303	luci	24	0.5	84/120	39	0.3	< 0.0001	vs VP303 luci	Fig.S7E
glp-1; VP303	tbh-1i	24	0	76/120	41	0.0512821	0.101212	vs glp-1; VP303 luci	Fig.S7E
muscle atg-18 (1st) or atg-2 (1st) RNAi in glp-1 mutants
NR350	luci	18	-	89/120	22	-	-	-	Fig. 1E and 2L
NR350	atg-2i	18	0	97/120	27	0.227273	0.031491	vs NR350 luci	Fig. 1E and 2L
NR350	atg-18i	15	-0.166667	100/120	25	0.136364	0.019951	vs NR350 luci	Fig. 1E and 2L
glp-1; NR350	luci	20	0.111111	86/120	34	0.545455	< 0.0001	vs NR350 luci	Fig. 1E and 2L
glp-1; NR350	atg-2i	20	0	78/120	39	0.147059	0.988033	vs glp-1; NR350 luci	Fig. 1E and 2L
glp-1; NR350	atg-18i	20	0	92/120	39	0.147059	0.020239	vs glp-1; NR350 luci	Fig. 1E and 2L
muscle atg-18 (2nd), atg-2 (2nd), unc-51 (1st), or epg-6 (1st) RNAi in glp-1 mutants
NR350	luci	16	-	91/120	25	-	-	-	Fig. 2J
NR350	atg-2i	16	0	97/120	30	0.2	0.444003	vs NR350 luci
NR350	atg-18i	13	-0.1875	79/120	25	0	0.421361	vs NR350 luci
NR350	unc-51i	18	0.125	67/120	27	0.08	0.000181	vs NR350 luci	Fig. 2J
NR350	epg-6i	13	-0.1875	82/120	27	0.08	0.144738	vs NR350 luci
glp-1; NR350	luci	20	0.25	70/120	41	0.64	< 0.0001	vs NR350 luci	Fig. 2J
glp-1; NR350	atg-2i	20	0	83/120	46	0.121951	0.515089	vs glp-1; NR350 luci
glp-1; NR350	atg-18i	20	0	69/120	44	0.0731707	0.88016	vs glp-1; NR350 luci
glp-1; NR350	unc-51i	23	0.15	87/120	44	0.0731707	0.863727	vs glp-1; NR350 luci	Fig. 2J
glp-1; NR350	epg-6i	23	0.15	74/120	46	0.121951	0.230821	vs glp-1; NR350 luci
muscle unc-51 (2nd) or epg-6 (2nd) RNAi in glp-1 mutants
NR350	luci	16	-	82/120	30	-	-	-	Fig. S5D
NR350	unc-51i	11	-0.3125	92/120	23	-0.233333	2.8e-05	vs NR350 luci
NR350	epg-6i	13	-0.1875	86/120	27	-0.1	0.074359	vs NR350 luci	Fig. S5D
glp-1; NR350	luci	18	0.125	85/120	37	0.233333	0.007963	vs NR350 luci	Fig. S5D
glp-1; NR350	unc-51i	20	0.111111	85/120	44	0.189189	0.133514	vs glp-1; NR350 luci
glp-1; NR350	epg-6i	20	0.111111	84/120	39	0.0540541	0.284892	vs glp-1; NR350 luci	Fig. S5D
muscle bec-1 (1st) RNAi in glp-1 mutants
NR350	luci	15	-	84/120	25	-	-	-	Fig. 2K
NR350	bec-1i	15	0	83/120	27	0.08	0.910512	vs NR350 luci	Fig. 2K
glp-1; NR350	luci	23	0.533333	85/120	43	0.72	< 0.0001	vs NR350 luci	Fig. 2K
glp-1; NR350	bec-1i	23	0	88/120	35	-0.186047	0.038648	vs glp-1; NR350 luci	Fig. 2K
muscle bec-1 (2nd) RNAi in glp-1 mutants
NR350	luci	17	-	106/120	27	-	-	-
NR350	bec-1i	19	0.117647	100/120	27	0	0.036268	vs NR350 luci
glp-1; NR350	luci	21	0.235294	91/120	35	0.296296	< 0.0001	vs NR350 luci
glp-1; NR350	bec-1i	25	0.190476	99/120	39	0.114286	0.00038	vs glp-1; NR350 luci
hypodermal atg-18 (1st) or atg-2 (1st) RNAi in glp-1 mutants
NR222	luci	18	-	101/120	28	-	-	-	Fig. 2O
NR222	atg-2i	18	0	105/120	30	0.0714286	0.114806	vs NR222 luci	Fig. 2O
NR222	atg-18i	18	0	108/120	28	0	0.008632	vs NR222 luci
glp-1; NR222	luci	35	0.944444	94/120	53	0.892857	< 0.0001	vs NR222 luci	Fig. 2O
glp-1; NR222	atg-2i	35	0	103/120	53	0	0.951796	vs glp-1; NR222 luci	Fig. 2O
glp-1; NR222	atg-18i	30	-0.142857	100/120	44	-0.169811	0.00041	vs glp-1; NR222 luci
hypodermal atg-18 (2nd) or atg-2 (2nd) RNAi in glp-1 mutants
NR222	luci	18	-	99/120	28	-	-	-	Fig. 1F
NR222	atg-2i	18	0	98/120	28	0	0.972342	vs NR222 luci
NR222	atg-18i	21	0.166667	88/120	30	0.0714286	< 0.0001	vs NR222 luci	Fig. 1F
glp-1; NR222	luci	37	1.05556	84/120	51	0.821429	< 0.0001	vs NR222 luci	Fig. 1F
glp-1; NR222	atg-2i	37	0	91/120	56	0.0980392	0.257393	vs glp-1; NR222 luci
glp-1; NR222	atg-18i	37	0	74/120	53	0.0392157	0.251252	vs glp-1; NR222 luci	Fig. 1F
hypodermal bec-1 (1st) RNAi in glp-1 mutants
NR222	luci	15	-	73/120	27	-	-	-
NR222	bec-1i	15	0	79/120	23	-0.148148	0.973834	vs NR222 luci
glp-1; NR222	luci	23	0.533333	112/120	51	0.888889	< 0.0001	vs NR222 luci
glp-1; NR222	bec-1i	27	0.173913	95/120	39	-0.235294	0.553724	vs glp-1; NR222 luci
hypodermal bec-1 (2nd) RNAi in glp-1 mutants
NR222	luci	19	-	95/120	27	-	-	-	Fig. 2N
NR222	bec-1i	19	0	94/120	29	0.0740741	0.706103	vs NR222 luci	Fig. 2N
glp-1; NR222	luci	29	0.526316	80/120	43	0.592593	< 0.0001	vs NR222 luci	Fig. 2N
glp-1; NR222	bec-1i	29	0	100/120	49	0.139535	0.912806	vs glp-1; NR222 luci	Fig. 2N
hypodermal unc-51 (1st) or epg-6 (1st) RNAi in glp-1 mutants
NR222	luci	18	-	101/120	30	-	-	-	Fig. 2M and S5E
NR222	unc-51i	18	0	98/120	30	0	0.31889	vs NR222 luci	Fig. 2M
NR222	epg-6i	18	0	93/120	30	0	0.480782	vs NR222 luci	Fig. S5E
glp-1; NR222	luci	35	0.944444	99/120	51	0.7	< 0.0001	vs NR222 luci	Fig. 2M and S5E
glp-1; NR222	unc-51i	35	0	87/120	51	0	0.780424	vs glp-1; NR222 luci	Fig. 2M
glp-1; NR222	epg-6i	35	0	92/120	53	0.0392157	0.801844	vs glp-1; NR222 luci	Fig. S5E
hypodermal unc-51 (2nd) or epg-6 (2nd) RNAi in glp-1 mutants
NR222	luci	18	-	102/120	30	-	-	-
NR222	unc-51i	18	0	105/120	30	0	0.871096	vs NR222 luci
NR222	epg-6i	18	0	105/120	30	0	0.806574	vs NR222 luci
glp-1; NR222	luci	32	0.777778	109/120	51	0.7	< 0.0001	vs NR222 luci
glp-1; NR222	unc-51i	35	0.09375	106/120	51	0	0.994566	vs glp-1; NR222 luci
glp-1; NR222	epg-6i	35	0.09375	107/120	51	0	0.693632	vs glp-1; NR222 luci
atg-18 rescue by atg-18 (1st) promoter in glp-1; atg-18 double mutants
glp-1	OP50	25	-	97/120	39	-	-	-
glp-1: atg-18	OP50	11	-0.56	63/120	18	-0.538462	< 0.0001	vs glp-1
glp-1: atg-18; atg-18p::atg-18::gfp	OP50	25	1.27273	80/120	51	1.83333	< 0.0001	vs glp-1; atg-18
atg-18 rescue by rab-3 promoter (1st) in glp-1; atg-18 double mutants
N2	OP50	21	-	71/120	31	-	-	-
atg-18	OP50	7	-0.666667	83/120	14	-0.548387	< 0.0001	vs N2
glp-1	OP50	31	0.47619	102/120	53	0.709677	< 0.0001	vs N2
glp-1: atg-18	OP50	10	-0.677419	109/120	12	-0.773585	< 0.0001	vs glp-1
glp-1: atg-18; rab-3p::atg-18::gfp	OP50	10	0	97/120	14	0.166667	0.548798	vs glp-1; atg-18
atg-18 rescue by ges-1 promoter (1st) or rab-3 promoter (2nd) in glp-1; atg-18 double mutants
glp-1	OP50	32	-	131/150	62	-	-	-
glp-1; atg-18	OP50	16	-0.5	101/150	23	-0.629032	< 0.0001	vs glp-1
glp-1: atg-18; ges-1p::atg-18::gfp	OP50	16	0	109/150	30	0.304348	0.000239	vs glp-1; atg-18
glp-1: atg-18; rab-3p::atg-18::gfp	OP50	16	0	98/150	23	-0.629032	0.041206	vs glp-1; atg-18
atg-18 rescue by ges-1 promoter (2nd) or rab-3 promoter (3rd) in glp-1; atg-18 double mutants
glp-1	OP50	30	-	141/175	60	-	-	-
glp-1; atg-18	OP50	16	-0.466667	119/170	25	-0.583333	< 0.0001	vs glp-1
glp-1: atg-18; ges-1p::atg-18::gfp	OP50	16	0	130/170	25	0	0.488124	vs glp-1; atg-18
glp-1: atg-18; rab-3p::atg-18::gfp	OP50	16	0	142/175	23	-0.08	0.284225	vs glp-1; atg-18
atg-18 rescue by ges-1 promoter (3rd) or atg-18 promoter (2nd) in glp-1; atg-18 double mutants
glp-1	OP50	30	-	149/175	51	-	-	-
glp-1; atg-18	OP50	16	-0.466667	137/180	23	-0.54902	< 0.0001	vs glp-1
glp-1: atg-18; ges-1p::atg-18::gfp	OP50	16	0	123/175	25	0.0869565	0.993411	vs glp-1; atg-18
glp-1: atg-18; atg-18p::atg-18::gfp	OP50	37	1.3125	162/175	65	1.82609	< 0.0001	vs glp-1; atg-18
atg-18 rescue by rab-3 + ges-1 (1st) promoter in glp-1; atg-18 double mutants
glp-1	OP50	26	-	144/200	54	-	-	-
glp-1: atg-18	OP50	12	-0.538462	142/200	21	-0.611111	< 0.0001	vs glp-1
glp-1: atg-18; rab-3p:: atg-18::gfp; ges-1p::atg-18::gfp	OP50	14	0.166667	131/200	24	-0.555556	0.000224	vs glp-1; atg-18
atg-18 rescue by rab-3 + ges-1 (2nd) promoter in glp-1; atg-18 double mutants
glp-1	OP50	30	-	145/200	60	-	-	-
glp-1: atg-18	OP50	13	-0.566667	137/200	23	-0.616667	< 0.0001	vs glp-1
glp-1: atg-18; rab-3p:: atg-18::gfp; ges-1p::atg-18::gfp	OP50	15	0.153846	145/200	27	0.173913	< 0.0001	vs glp-1; atg-18
atg-18 rescue by atg-18 (3rd), rab-3 (2nd), ges-1 (4th), rab-3 + ges-1 (3rd) promoter in glp-1; atg-18 double mutants
glp-1	OP50	26	-	129/200	59	-	-	-	Fig. S2C
glp-1: atg-18	OP50	15	-0.423077	118/200	19	-0.677966	< 0.0001	vs glp-1	Fig. S2C
glp-1: atg-18; atg-18p::atg-18::gfp	OP50	40	1.66667	194/200	80	3.21053	< 0.0001	vs glp-1; atg-18	Fig. S2C
glp-1: atg-18; rab-3p::atg-18::gfp	OP50	15	0	151/200	21	0.105263	0.001755	vs glp-1; atg-18	Fig. S2C
glp-1: atg-18; ges-1p::atg-18::gfp	OP50	15	0	146/200	21	0.105263	0.798317	vs glp-1; atg-18	Fig. S2C
glp-1: atg-18; rab-3p:: atg-18::gfp; ges-1p::atg-18::gfp	OP50	15	0	104/200	24	0.263158	0.022875	vs glp-1; atg-18	Fig. S2C
pck-2 (1st) RNAi in glp-1; rrf-3 mutants
rrf-3	luci	18	-	91/120	32	-	-	-	Fig. S8A
rrf-3	pck-2i	18	0	82/120	28	-0.125	0.223421	vs rrf-3 luci	Fig. S8A
glp-1; rrf-3	luci	23	0.277778	96/120	49	0.53125	< 0.0001	vs rrf-3 luci	Fig. S8A
glp-1; rrf-3	pck-2i	21	-0.0869565	94/120	42	-0.142857	0.005492	vs glp-1; rrf-3 luci	Fig. S8A
tbh-1 (1st) RNAi in glp-1; rrf-3 mutants
rrf-3	luci	21	-	89/120	28	-	-	-	Fig. S8B
rrf-3	tbh-1i	11	-0.47619	62/120	23	-0.178571	< 0.0001	vs rrf-3 luci	Fig. S8B
glp-1; rrf-3	luci	23	0.0952381	91/120	42	0.5	< 0.0001	vs rrf-3 luci	Fig. S8B
glp-1; rrf-3	tbh-1i	23	0	89/120	42	0	0.823447	vs glp-1; rrf-3 luci	Fig. S8B
pck-2 (2nd) or tbh-1 (2nd) RNAi in glp-1; rrf-3 mutants
rrf-3	luci	16	-	72/120	23	-	-	-
rrf-3	pck-2i	16	0	73/120	25	0.0869565	0.388895	vs rrf-3 luci
rrf-3	tbh-1i	14	-0.125	56/120	18	-0.217391	0.022765	vs rrf-3 luci
glp-1; rrf-3	luci	23	0.4375	91/120	44	0.913043	< 0.0001	vs rrf-3 luci
glp-1; rrf-3	pck-2i	16	-0.304348	97/120	32	-0.272727	4.1e-05	vs glp-1; rrf-3 luci
glp-1; rrf-3	tbh-1i	23	0	81/120	42	-0.0454545	0.664094	vs glp-1; rrf-3 luci
atg-18 (1st) or atg-2 (1st) RNAi in pck-2 overexpression worms
ZB4912 (Ppck-2::gfp)	luci	15	-	64/120	22	-	-	-	Fig. 5K
ZB4912 (Ppck-2::gfp)	atg-18i	15	0	59/120	20	-0.0909091	0.163694	vs ZB4912 luci	Fig.5K
ZB4912 (Ppck-2::gfp)	atg-2i	15	0	59/120	24	0.0909091	0.352382	vs ZB4912 luci
ZB4913 (Ppck-2::pck-2::gfp)	luci	20	0.333333	78/120	29	0.318182	< 0.0001	vs ZB4912 luci	Fig. 5K
ZB4913 (Ppck-2::pck-2::gfp)	atg-18i	17	-0.15	66/120	24	-0.172414	< 0.0001	vs ZB4913 luci	Fig.5K
ZB4913 (Ppck-2::pck-2::gfp)	atg-2i	22	0.1	70/120	31	0.0689655	0.001047	vs ZB4913 luci
atg-18 (2nd) or atg-2 (2nd) RNAi in pck-2 overexpression worms
ZB4912 (Ppck-2::gfp)	luci	14	-	71/120	21	-	-	-	Fig. 5L
ZB4912 (Ppck-2::gfp)	atg-18i	14	0	72/120	18	-0.142857	0.497223	vs ZB4912 luci
ZB4912 (Ppck-2::gfp)	atg-2i	14	0	73/120	23	0.0952381	0.762782	vs ZB4912 luci	Fig. 5L
ZB4913 (Ppck-2::pck-2::gfp)	luci	16	0.142857	75/120	28	0.333333	< 0.0001	vs ZB4912 luci	Fig. 5L
ZB4913 (Ppck-2::pck-2::gfp)	atg-18i	14	-0.125	72/120	23	-0.178571	0.001481	vs ZB4913 luci
ZB4913 (Ppck-2::pck-2::gfp)	atg-2i	16	0	80/120	28	0	0.989838	vs ZB4913 luci	Fig. 5L
atg-18 (3rd) or atg-2 (3rd) RNAi in pck-2 overexpression worms
ZB4912 (Ppck-2::gfp)	luci	11	-	66/120	18	-	-	-
ZB4912 (Ppck-2::gfp)	atg-18i	11	0	70/120	18	0	0.179096	vs ZB4912 luci
ZB4912 (Ppck-2::gfp)	atg-2i	14	0.272727	63/120	21	0.166667	0.07141	vs ZB4912 luci
ZB4913 (Ppck-2::pck-2::gfp)	luci	16	0.454545	71/120	28	0.555556	< 0.0001	vs ZB4912 luci
ZB4913 (Ppck-2::pck-2::gfp)	atg-18i	16	0	63/120	21	-0.25	0.005164	vs ZB4913 luci
ZB4913 (Ppck-2::pck-2::gfp)	atg-2i	18	0.125	70/120	28	0	0.373761	vs ZB4913 luci
